# Supplementary material for: Leaf rolling and leaf angle improve fog capturing and transport in wheat; adaptation for drought stress in an arid climate
Source: Bot Stud. 2022 May 16;63:13. doi: 10.1186/s40529-022-00343-y (PMC9110575; doi:10.1186/s40529-022-00343-y)
Supplement: Supplementary file 1 — Additional file 1. Table S1. Plant material consisted of 200 genotypes in this study. Table S2. Phenotypic combinations and number of selected genotypes in each combination. Table S3. Means values of moisture captured by selected genotypes. Table S4. Grouping of the genotypes on the basis of moisture captured percentage. Table S5. Mean values of classes of wheat genotypes under normal and drought conditions. Table S6. Mean data of genotypes used for statistical analysis. [file 40529_2022_343_MOESM1_ESM.xlsx]

## Sheet: S1
Table S1. Plant material consisted of 200 genotypes used in this study
Sr. No.	Genotypes codes	Accession name	LR	LA
G1	ZA-1	12-1030	3	3
G2	A-1	SU-7-58-0860	3	3
G3	F2-76	(1902×Galaxy 13)×1844	3	3
G4	B-6	SU-7-63-0951	3	3
G5	B-7	SU-7-61-0918	3	2
G6	B-8	29SAWSN11-12/54	3	4
G7	B-9	SU-7-56-0806	3	4
G8	A-42	SU-7-65-0989	3	3
G9	A-46	SU-7-58-0853	3	1
G10	A-53	E WH12/FC 1 2649Glu-D1	3	1
G11	A-85	AARI-1/11-12	3	4
G12	A-97	29SAWSN11-12/36	2	3
G13	A-122	IBWSN141	2	3
G14	A-130	27HTN/1-54-1	2	4
G15	A-131	27 HTN/1-54-2	3	2
G16	F2-119	UAF-PBG-STW139	2	4
G17	F2-109	(1915×ESWYT-4)×1903	2	4
G18	F2-122	HD-2160/4/JN/GAGE//JN/KALYANSONA/3/V-18/C-273	2	3
G19	F2-137	(1908×SS-3)×GALAXY-13	3	2
G20	H-5(D)	# 60 PED=N060 PED:AR30-1 ex HP111a × Line-1	2	4
G21	ZA-7	12-1058	2	4
G22	Chakwal-50	ATTILA /3/ HUI/CARC// CHEN/CHTO/4/ ATTILA	2	4
G23	Chakwal-86	FORLANI/ACC//ANA 75SWM4578-56M-3Y-3M-0Y-0PAK	3	4
G24	Gold	PR-32(BAU)/INQ-91	3	3
G25	Johar	KAUZ/PASTOR//V.3009	3	3
G26	Ujala	KIRITATI/4/2*WEAVER/TSC//WEAVER/3/WEAVER	3	4
G27	Galaxy	Pb96/Watan/MH-97	3	3
G28	22	SU-7-64-0971	3	4
G29	24	SU-7-64-0973	3	3
G30	31	SU-7-63-0947	3	3
G31	86	SU-7-62-0923	2	3
G32	133	SU-7-61-0908	2	4
G33	170	TCl 126whitish seed	3	3
G34	221	Pawo(polish Bread making/ BOH-504	3	4
G35	241	SU-12-1015	2	3
G36	249	SU-12-1024	2	3
G37	259	SU-12-1035	2	3
G38	366	SU-12-1148	3	3
G39	489	CROW'S'/NAC//BOW'S'PB 22138-3A-0A-0A-234A-0A	2	4
G40	575	UAF-PBG-8073	2	1
G41	1515	BUC'S'/FCT'S'	3	3
G42	1948	7HTSN45	3	3
G43	1961	7HTSN65	3	2
G44	A-18	29SAWSN11-12/111	3	4
G45	A128	UAF-PBG-A128	3	3
G46	F2-31	(9516×8STEMRRSN34)×9516	3	3
G47	B-1	Wal 49: mtc32	3	3
G48	B-2	AMSEL/ATTILA//INQ.91/PEW’S’	3	2
G49	B-3	CROW'S'/NAC//BOW'S'PB 22138-3A-0A-0A-234A-0A	2	4
G50	B-4	29SAWSN11-12/60	3	3
G51	B-5	29SAWSN11-12/57	3	3
G52	B-10	UAF-PBG-8965	3	3
G53	B-11	SU-7-65-0989	3	4
G54	8	SU-7-60-0881	3	3
G55	Line-2	SU-7-58-0859	3	4
G56	A-32	PRL/PASTOR//2236(V6550/SUTLEH-86)	2	2
G57	A-69	CBRD (CHUM 18/BAU)CM 92991-59M-0Y-0M-5Y-0B	3	2
G58	F2-37	CMH-77A917/PKV1600//RL6010/68SKA	3	3
G59	F2-46	(Galaxy-13×46IBWSN-175)×46IBWSN-175	3	3
G60	F2-105	(1846×WN-142)×1903	2	2
G61	F2-106	Wal 49: mtc32	2	3
G62	F2-110	BK 86: HW-893*B059	2	3
G63	F2-123	(WN-122×Aas-11×PBW-175)×1087	2	2
G64	F2-147	(1365×Farid -06)×1368	3	3
G65	F2-149	(1305×NAX-1)×9478	3	2
G66	F2-158	(1365×Yangmai 158)×IBWSN 256	2	3
G67	F2-161	BERKUT/KRICHAUFF	3	3
G68	F2-178	(9381×2139)×NAX-1	2	3
G69	F2-183	(7HTNSN-29×L -373)×1856	3	3
G70	H-1 (L)	#13 PED=N13 PED:AR4-4 ex HP66a × AAS-11	2	4
G71	H-1 (D)	#13 PED=N13 PED:AR4-4 ex HP66a × AAS-11	2	3
G72	H-4 (D)	# 58 PED=N58 PED:AR42 ex HP109b × Line-2	2	4
G73	13	SU-7-62-0936	3	4
G74	H-6 (D)	# 92 PED=N92 PED:AR-45 × GLAXY-13	3	4
G75	H-5 (L)	# 60 PED=N060 PED:AR30-1 ex HP111a × Line-1	3	4
G76	H-4	# 58 PED=N58 PED:AR42 ex HP109b × Line-2	3	2
G77	A-129	UAF-PBG-A-129	3	3
G78	F2-57	UAF-PBG-WN-142	3	4
G79	F2-93	SU-34233	2	4
G80	6	SU-7-59-879	3	1
G81	11	SU-7-62-0934	3	3
G82	12	SU-7-62-0935	3	3
G83	16	SU-7-60-0891	1	4
G84	19	SU-7-62-0938	3	3
G85	28	SU-7-64-0981	2	3
G86	35	SU-7-62-0929	3	3
G87	40	SU-7-64-0975	3	3
G88	41	SU-7-64-0977	3	3
G89	75	SU-7-64-0963	3	2
G90	93	SU-7-60-0894	2	3
G91	100	SU-7-64-0970	2	3
G92	123	SU-7-57-0830	2	3
G93	138	UAF-PBG-138	3	3
G94	142	SU-7-56-0821	3	3
G95	182	128.Wh36 white//Pawo polish bread making (2010)	3	4
G96	206	TR190-134.AT574 tobruk//D12 bread making/Tata	3	4
G97	253	SU-12-1028	2	3
G98	251	SU-12-1026	3	3
G99	263	SU-12-1039	2	3
G100	277	SU-12-1054	3	3
G101	283	SU-12-1060	2	3
G102	287	SU-12-1064	2	2
G103	298	SU-12-1066	3	2
G104	314	SU-12-1093	3	3
G105	316	SU-12-1095	3	3
G106	329	SU-12-1109	3	3
G107	355	SU-12-1136	2	3
G108	356	SU-12-1137	2	3
G109	378	SU-12-1160	2	4
G110	379	SU-12-1161	2	4
G111	407	SU-12-1198	2	4
G112	411	SU-12-1204	2	4
G113	429	SU-12-1241	2	4
G114	433	CM-82036 Rosrlla	2	4
G115	436	Nax-2 5042	2	4
G116	493	SA 42/V 1299	3	3
G117	497	WL 711//F3.71/TRMPB 20371-20A-4A-0A	3	3
G118	501	V.5648/PARULA or V.5648/PRL	3	2
G119	505	MAYA/MON//KVZ/TRM	3	1
G120	507	Tc-4928	3	2
G121	516	29SAWSN11-12/44	3	2
G122	544	UAF-PBG-Lu-31	2	1
G123	582	UAF-PBG-8177	2	1
G124	594	4943 × WLRG 1(1-12,1993-94)	3	1
G125	609	HTN37(1993-94) × Inq.91	3	1
G126	613	5039 × WLRG2(1993-94)	3	1
G127	615	PBW-222	3	2
G128	621	KVZ/BUHO//KAL/BB	3	1
G129	642	Rawal87 × 8073	3	4
G130	678	AARI-11/11-12	2	2
G131	689	AARI-16/11-12	2	2
G132	749	PARC-22/11-12	2	1
G133	754	PARC-24/11-12	3	3
G134	757	Rawal87 × LU26S	2	3
G135	841	29SAWSN11-12/65	2	4
G136	862	29SAWSN11-12/37	3	2
G137	866	29SAWSN11-12/40	2	3
G138	898	29SAWSN11-12/115	2	3
G139	910	29SAWSN11-12/111	3	2
G140	963	AARI-10/11-12	2	4
G141	968	AARI-15/11-12	2	4
G142	977	41IBWSN 2	2	2
G143	980	41IBWSN 5	3	4
G144	986	LUAN/KOH-97	3	4
G145	1012	29SAWSN11-12/73	3	4
G146	1025	29SAWSN11-12/78	3	4
G147	1032	29SAWSN11-12/84	3	2
G148	1058	Pb85 × 5039	3	2
G149	1060	29SAWSN11-12/53	3	2
G150	1074	41IBWSN 19	3	4
G151	1104	41IBWSN 51	3	2
G152	1105	41IBWSN 52	3	2
G153	1130	41IBWSN 98	3	4
G154	1145	41IBWSN 116	2	4
G155	1165	41IBWSN 138	2	2
G156	1170	41IBWSN 143	3	2
G157	1250	UAF-PBG-4943	3	2
G158	1298	INIA F66/TH.DISTICHUM//INIAF66/3/GENARO T81 or INIA F66/A.DISTCHUM//INIA66/3/GEN	2	2
G159	1307	27 HTN/1-54 * 7HTN/1-54	3	3
G160	1311	2WLRG/1-12	3	3
G161	1343	UAF-PBG-KLR 16	3	2
G162	1377	Lu26S × Inq.91	3	1
G163	1399	SA42/PARULA	3	1
G164	1419	SA42/INQILAB91	3	2
G165	1430	UAF-PBG-STW-141	3	1
G166	1446	UAF-PBG-shabbox95	3	1
G167	1459	UAF-PBG-KTDH6	3	1
G168	1467	UAF-PBG-4943	3	1
G169	1468	6039-4	2	1
G170	1507	UAF-PBG-C18	3	1
G171	1513	P-102/PIMA//F3.71/TRM/3/PVNPB-23826-D-1A-1A-1T-1T-0T	3	3
G172	1514	FORLANI/ACC//ANA 75SWM4578-56M-3Y-3M-0Y-0PAK	2	3
G173	1520	PSN/BOWCM69560-1M-1Y-1M-2Y-0M-0PAK	2	4
G174	1523	SPARROW/INIA//V.7394/WL711/3/BASU	2	4
G175	1533	ULC/PVN//TAN/3/BUC	3	3
G176	1569	KVZ/3/TOB/CTFN//BB/4/BLO/5/VEE#5/6/BOW/3/YD//BB/CHACM75650-C-1M-1Y-3M-3Y-0B-0PAK	3	1
G177	1575	NAI 60/CB 151//S 948/3/MXP	3	2
G178	1603	VCM//CNO'S'/7C/3/KAL/BBCM8399-D-4M-3Y-1M-1Y-1M-0Y-0MEX	3	2
G179	1604	JUP/4/7C/PATOB/3/LR64/INIA66//INIA66/BB/5/ANACM37760-C-21Y-2M-1Y-3M-0Y	3	1
G180	1608	PBW 343*2/KUKUNA	3	2
G181	1610	PBW 343*2/KONK	3	1
G182	1614	INQ-91*2/KONK	3	1
G183	1615	INQ-91*2/KHVAKI	3	1
G184	1621	KAKATSI	3	1
G185	1634	OPATA//SORA/AE.SQ. 323)	2	4
G186	1640	ALTAR84/AE.SQ(224)//2*ESDA = V94195	2	4
G187	1669	PB.96/87094//MH.97	2	2
G188	1679	TW69019	2	4
G189	1690	OASIS/5*ANGRA//INQ.91Pb-33883-7a-3a-2a-0a	2	4
G190	1694	ICW98-0043-4AP-0APS-030AP-19AP-3AP-0AP	2	4
G191	1697	KOHISTAN.97/MILANPB.30519-9A-0A-10ª-0A	2	4
G192	1701	BABAX/4/BOW/CROW//BUC/PVN/3/VEE#10/5/BABAX/6/LU26/HD2179	2	3
G193	1826	UAF-PBG-4770	2	3
G194	1837	UAF-PBG-TW161	2	2
G195	1840	8965 * 2WLRG/1-12	2	3
G196	1847	SARC I	2	2
G197	1853	BABAX/3/FASAN/YR//KAUZ/4/BABAX/5 PBW343	3	4
G198	1863	SA42/MH97	3	4
G199	1840	8965 * 2WLRG/1-12	2	3
G200	1900	Yr 15Yr 24/6* avocts //2*Baxtar	2	2

## Sheet: S2
Table S2. Phenotypic combinations and number of selected genotypes in each combination
Leaf rolling (LR)	Leaf angle (LA)	No. of genotypes
Inward	Erect	10
	Semi-erect	27
	Semi-droopy	6
	Droopy	2
In+outward	Erect	11
	Semi-erect	12
	Semi-droopy	4
Total		72

## Sheet: S3
Table S3. Means values of moisture captured by selected genotypes.
Genotypes	Genotype Code	Phenotypic combination of leaf traits	Moisture captured (%)
G1	ZA-1	Inward, outward and erect	12.5079
G2	A-1	Inward, outward and erect	8.73016
G3	A-18	Inward, outward and erect	8.1746
G4	A128	Inward, outward and semi-erect	19.0476
G5	F2-31	Inward and semi-erect	17.8571
G6	Lu-26	Inward and semi-erect	14.6825
G7	B-1	Inward and semi-erect	18.6508
G8	B-2	Inward, outward and semi-erect	14.6825
G9	B-3	Inward, outward and semi-erect	10.9683
G10	B-4	Inward and erect	15.0794
G11	B-5	Inward and erect	18.254
G12	B-6	Inward and erect	15.0794
G13	B-7	Inward, outward and semi-erect	16.6667
G14	B-8	Inward and droopy	12.3016
G15	B-9	Inward and semi-erect	16.2698
G16	B-10	Inward and erect	15.8889
G17	B-11	Inward, outward and erect	8.93651
G18	8	Inward and erect	9.92063
G19	Line-2	Inward and semi-erect	16.2698
G20	A-32	Inward and semi-erect	11.9048
G21	A-42	Inward and erect	13.8889
G22	A-46	Inward and semi-erect	14.6825
G23	A-53	Inward, outward and semi-erect	14.2857
G24	A-69	Inward, outward and erect	8.93651
G25	A-85	Inward and semi-erect	9.36508
G26	A-97	Inward and semi-erect	15.0794
G27	A-122	Inward and semi-erect	17.4603
G28	A-130	Inward, outward and semi-erect	10.7143
G29	A-131	Inward, outward and semi-erect	12.6984
G30	F2-37	Inward, outward and erect	11.5079
G31	F2-46	Inward and semi-droopy	9.92063
G32	F2-105	Inward, outward and semi-droopy	10.7143
G33	F2-106	Inward and semi-erect	9.96825
G34	F2-110	Inward and semi-erect	11.746
G35	F2-119	Inward and semi-erect	11.9524
G36	F2-109	Inward, outward and erect	21.4286
G37	F2-122	Inward and semi-erect	16.6667
G38	F2-123	Inward, outward and semi-erect	14.6825
G39	F2-137	Inward and semi-erect	20.6349
G40	F2-147	Inward and semi-erect	19.8413
G41	F2-149	Inward and semi-erect	15.4762
G42	F2-158	Inward and semi-droopy	9.79365
G43	F2-161	Inward and semi-erect	11.127
G44	F2-178	Inward, outward and erect	19.4444
G45	F2-183	Inward, outward and erect	14.5079
G46	H-1 (L)	Inward, outward and semi-erect	11.1111
G47	H-1 (D)	Inward, outward and erect	18.5079
G48	H-4 (D)	Inward and semi-erect	11.9206
G49	H-5(D)	Inward and semi-erect	12.6984
G50	ZA-7	Inward and semi-erect	11.9524
G51	Chakwal-50	Inward, outward and semi-erect	10.3175
G52	Chakwal-86	Inward, outward and erect	8.33333
G53	Gold	Inward, outward and semi-erect	13.8889
G54	Johar	Inward and semi-erect	9.95238
G55	Ujala-16	Inward and semi-erect	18.5714
G56	Galaxy-13	Inward and semi-erect	15.0794
G57	22	Inward, outward and semi-erect	10.3175
G58	24	Inward and semi-droopy	15.873
G59	31	Inward and erect	9.74603
G60	86	Inward and erect	14.2857
G61	133	Inward, outward and semi-droopy	9.92063
G62	170	Inward and droopy	2.38095
G63	221	Inward and erect	9.79365
G64	241	Inward and semi-erect	16.2698
G65	249	Inward and semi-droopy	9.52381
G66	259	Inward and semi-erect	11.9206
G67	366	Inward and semi-erect	19.8413
G68	489	Inward and erect	14.6825
G69	575	Inward, outward and semi-droopy	9.57143
G70	1515	Inward and semi-droopy	15.0794
G71	1948	Inward and semi-droopy	9.12698
G72	1961	Inward and droopy	9.52381

## Sheet: S4
Table S4. Grouping of the genotypes on the basis of moisture captured percentage
Sr. No.	Moisture Captured percentage
	>15 %	>10 %	<10 %
1	G36	G22	G18
2	G67	G8	G25
3	G44	G23	G17
4	G4	G21	G24
5	G7	G29	G2
6	G55	G1	G52
7	G11	G14	G3
8	G5	G50
9	G27	G66
10	G37	G20
11	G13	G30
12	G19	G43
13	G15	G9
14	G64	G32
15	G16	G28
16	G41	G51
17	G10
18	G12
19	G26
20	G56
21	G6

## Sheet: S5
Table 5. Mean values of different classes of wheat genotypes under normal and drought stress conditions.
Table S5. Mean values of classes of wheat genotypes under normal and drought conditions
under normal Conditions
Class	LAT	LRT	MCT	LAB	LRB	MCB	SCC	SC	P	T	WUE	FLL	FLW	FLA	PL	EL	PH	DH	DM	EW	SW	SS	SE	GY
1	14	13.5	2.14286	13.5	14	3.57143	287.5	118	5.15	3.16	1.69091	28.7	8.4	240.466	34.8333	12.1667	99.8333	111.5	140.833	3.66667	2.4	19.6667	74.1667	298.833
2	13.6667	13.3333	3.80952	13.3333	13	0	254.333	147	9	3.55333	2.52211	23.3889	1.52222	35.4722	28.7778	10.6667	82	111.889	141.444	2.44444	0.955556	19.7778	58.6111	202.333
3	13.375	13.875	1.25	13.875	13.875	1.78571	263	136.375	7.175	3.16375	2.25174	27.3625	1.59583	43.6465	33.5625	11.8958	88.5417	111.75	141.458	2.85417	0.9	19.6875	60.6667	269.292
4	13.8571	13.5714	3.67347	13.8571	13.5714	0	335.857	128.571	2.54286	3.1	0.836324	23.1667	1.38571	32.2198	34.6667	11.1429	92	112	141.857	3.16667	1.73333	20.6429	67.2143	239.571
5	14	13.8	0.857143	14.2	13.6	0	322.8	106.6	3.4	2.408	1.44419	23.8067	1.55333	37.1831	33.9333	12.5	99.3333	109.133	139.133	3.13333	1.46667	20.6333	60.8	294.733
6	13	14	7.14286	14	15	0	244	122	8.5	2.76	3.07971	28.7	2.03333	58.3567	37.3333	10.3333	129.333	112.333	142.333	2.5	1.06667	18.5	53.6667	379.667
7	14	13.4	8.28571	14	14	0	243.6	151.6	10.04	3.48	2.87908	25.8533	1.84667	47.62	33.9333	12.9	100.533	111.533	141.467	3.2	1.06667	22.5	59.2667	253.667
8	13.5	13.5	14.2857	13.5	13	0	275	109	5.85	2.46	2.52054	24.1667	1.93333	46.6722	31.25	12.8333	89.5	110.667	140.333	3.83333	2.4	20.3333	65.3333	303
9	13.6364	13.9091	3.50649	14.2727	13.7273	0	254.727	129.455	8.14545	3.01818	2.71612	24.3818	1.69091	42.0481	33.3333	12.0303	93.8485	112.818	142.697	3.86364	1.4303	20.5152	66.2727	310.697
under drought Conditions
1	14.25	14.25	3.57143	14.75	13.75	0	295	73.25	3.225	1.5775	1.38602	22.25	1.4	21.4919	34.75	12.2917	96.3333	101.583	131.583	3.5	2.89167	20.8333	73.8333	307.375
2	14.5	13.5	7.14286	14	13.5	14.2857	277.5	94.5	4.9	2.295	8.92032	24.6667	2.08333	36.1083	34.5	14.0833	95.1667	100.5	130.5	3.66667	2.9	21.3333	65.8333	193.333
3	13	14	7.14286	14	14	12.85	230	74	6.5	1.69	4.0625	13	1	9.1	33	13	86	104	134	3	2.2	14	67	322
4	14	14	7.14286	13.5	14	3.57143	329	52	1.4	1.205	0.55162	16.8333	1.36667	16.2089	31.3333	10.9167	85.1667	101.5	131.5	2	1.61667	17.6667	37.8333	184.833
5	13.6667	13	6.66667	13.6667	13.3333	0	296.167	86.5	3.73333	1.93667	3.88789	24.0556	1.7	28.9035	35.6667	11.1389	89.9444	101.111	131.111	3.11111	2.56944	18.8889	64.2222	296.361
6	13.5	13	2.38095	13.8333	14	6.90476	318.5	109	3.25	2.37333	1.40827	21.5	1.55	23.3476	33.5556	11.8611	91.5	100.556	130.556	2.88889	2.5	18.5833	69.4444	261.333
7	13.875	13.375	1.78571	13.875	13.75	2.67857	303.375	92	3.55	1.97	1.5137	20.4167	1.3375	19.2519	35.6458	11.5	98.875	100	130	2.83333	1.85	19.0417	51.4583	227.583
8	14	14	17.8571	14.5	14	0	234	112	7.95	3.125	3.98885	19.5	1.63333	22.6567	26.1667	12.1667	86	98.1667	128.167	2.66667	1.88333	20	46.1667	216
9	13.9231	13.1538	6.92308	13.8462	13.4615	1.64835	256.538	128.154	7.24615	3.12692	5.28636	20.2821	1.41282	19.8668	34.6154	11.891	94.7949	100.359	130.359	3.74359	2.37974	20.2821	57.2051	246.692

## Sheet: Mean data
Table S6. Mean data of genotypes used for statistical analysis
Genotypes	Genotypes code	Treatment	LAT	LRT	MCT	LAB	LRB	MCB	SCC	SC	P	T	WUE	FLA	PL	EL	PH	DH	DM	EW	SW	S	SE	Y
G1	ZA-1	Normal	13	13	14.2857	14	13	0	260	103	6.5	1.99	3.26633	45.2222	33.8333	11.6667	94	110.333	140.333	4	2.4	20	62	294.667
G2	A-1	Normal	13	14	11.4286	14	13	0	234	125	9.3	2.9	3.2069	41.9444	28.3333	12	89.6667	112.667	142.333	3.33333	1.06667	20.3333	60	228
G3	A-18	Normal	14	14	14.2857	13	13	0	290	115	5.2	2.93	1.77474	48.1222	28.6667	14	85	111	140.333	3.66667	2.4	20.6667	68.6667	311.333
G4	A128	Normal	14	14	4.28571	13	13	0	266	139	7.8	3.45	2.26087	33.6833	29	10.3333	88	112.667	142	3.33333	1.06667	19	69.3333	189
G5	F2-31	Normal	15	13	0	13	14	0	310	138	4.6	3.43	1.34111	36.9	36	11	97	112.667	142.667	3.33333	1.73333	19.6667	71.6667	200.667
G6	B-1	Normal	13	14	-2.85714	13	14	12.8571	310	138	4.6	3.43	1.34111	45.9333	36.3333	13.1667	93	110.667	140.667	3	1.06667	19.3333	58	298.333
G7	B-2	Normal	13	14	14.2857	14	13	7.14286	269	137	7.5	3.6	2.08333	28.3556	35	10.3333	91	111.667	141.667	2.66667	1.73333	20	54.6667	278.333
G8	B-3	Normal	14	14	0	14	14	7.14286	309	138	4.6	3.62	1.27072	225.042	31.6667	11.6667	103	111.333	140.667	3.33333	2.4	19	70.3333	302
G9	B-4	Normal	14	13	0	13	13	0	257	138	8.4	3.41	2.46334	37.7444	33	11.3333	87.3333	110.667	140.667	2	0.4	20	54.5	231
G10	B-5	Normal	15	14	14.2857	14	14	0	328	137	3.2	3.36	0.952381	33.6	33.3333	11	94	111.667	141.333	3.66667	1.73333	21	65.6667	282
G11	B-6	Normal	14	13	7.14286	14	13	0	351	136	1.4	3.55	0.394366	46.6667	37.3333	11.6667	88.6667	110.667	140	2.33333	2.4	20	63.6667	208
G12	B-7	Normal	14	14	7.14286	15	13	0	342	144	2.2	3.46	0.635838	30.75	34	10.3333	88.6667	111	141	2.5	1.73333	20	63.5	170.333
G13	B-8	Normal	13	13	4.28571	14	14	0	269	137	7.5	3.6	2.08333	21.7778	35.6667	12.3333	96.6667	112	142	4.5	2.4	19	64	357.5
G14	B-9	Normal	13	14	0	14	13	0	352	115	1.3	2.85	0.45614	27	31.6667	12.3333	88.6667	112	142	4	1.73333	20	74	324.333
G15	B-10	Normal	13	14	-2.85714	14	14	0	260	136	8.1	3.25	2.49231	41.7511	38.3333	12.6667	89	113.667	143.667	4.66667	1.06667	19.6667	68.6667	318.667
G16	B-11	Normal	14	13	4.28571	13	14	0	266	98	5.7	2.7	2.11111	255.889	38	12.6667	96.6667	111.667	141	4	2.4	20.3333	78	295.667
G17	8	Normal	13	13	4.28571	15	14	0	258	133	7.8	3.6	2.16667	47.7889	31.3333	13	84.3333	111	141	2.5	0.4	19.6667	63	265
G18	Line-2	Normal	14	14	4.28571	14	14	7.14286	251	144	9.2	3.36	2.7381	35.4444	31.6667	12	85	113.333	143	4	0.4	20	64.6667	257.667
G19	A-32	Normal	14	14	0	14	14	0	309	110	3.7	2.39	1.54812	48.0556	36.3333	12.3333	96.6667	108.333	138.333	2.66667	1.73333	22	66.3333	319.667
G20	A-42	Normal	14	13	14.2857	14	14	0	239	140	9.7	3.41	2.84457	50.15	32.3333	11.3333	96.3333	111.333	141.333	3.33333	0.4	20.6667	60.3333	205
G21	A-46	Normal	14	14	0	14	14	0	267	143	7.9	3.39	2.33038	50.7222	32	10	95.3333	113.333	143.333	3.33333	1.73333	22.6667	67	376.667
G22	A-53	Normal	14	13	4.28571	14	14	0	259	152	8.8	3.55	2.47887	47.8833	38.6667	12.3333	114	111.667	141.333	3.66667	1.06667	21.6667	56.6667	265
G23	A-69	Normal	14	14	0	15	14	0	309	110	3.7	2.39	1.54812	30.9333	32.3333	12.6667	98.6667	108	138	2	0.4	19.3333	55.3333	192.667
G24	A-85	Normal	13	13	7.14286	14	13	0	240	164	10.8	3.8	2.84211	34.9889	24.3333	10.3333	70.6667	112.333	141.667	2	1.4	20.3333	52	187
G25	A-97	Normal	14	14	0	15	14	0	250	134	8.7	3.18	2.73585	42.2167	28.6667	12	91.6667	111.667	141.667	3	1.06667	20.3333	72.6667	276
G26	A-122	Normal	13	13	4.28571	14	14	0	309	110	3.7	2.39	1.54812	18.6111	33.3333	10.6667	89.6667	113.333	143.333	3	1.73333	22.3333	69.6667	245.333
G27	A-130	Normal	14	13	4.28571	14	14	0	235	166	11.5	3.63	3.16804	35.7333	31.3333	12.8333	92.6667	112.667	142.667	3	2.4	25	66.6667	258.667
G28	A-131	Normal	14	14	7.14286	14	14	0	268	102	6	2.47	2.42915	64.4833	38.3333	13	101.667	113.333	143.333	5	1.73333	22	69	294
G29	F2-37	Normal	14	14	7.14286	15	14	0	240	129	9.2	3.04	3.02632	30	33	12.8333	90.6667	113.667	143	3.66667	1.06667	20.6667	68.3333	294.667
G30	F2-105	Normal	14	14	-2.85714	14	14	0	240	129	9.2	3.04	3.02632	45.4611	34	12.3333	91.6667	110.667	140.667	3.33333	1.73333	20	66.3333	200
G31	F2-109	Normal	14	13	0	14	14	7.14286	311	89	3.2	2	1.6	42.77	32.3333	11.5	100.333	110	140	4.33333	1.73333	20.3333	64.6667	248.667
G32	F2-122	Normal	14	14	7.14286	13	14	0	250	134	8.7	3.18	2.73585	59.5333	34.3333	14.6667	112	111.333	140.667	2.66667	0.4	21.6667	61.6667	319.333
G33	F2-149	Normal	14	14	-7.14286	13	14	0	250	134	8.7	3.18	2.73585	55.6111	37.3333	11.3333	85.6667	112.333	142.333	2.66667	1.06667	18.5	63.3333	264.333
G34	F2-161	Normal	14	14	0	14	14	0	276	142	7.2	3.1	2.32258	29.1889	32	12	88.3333	113	143	3.33333	1.06667	20	77	326.333
G35	F2-178	Normal	13	14	-7.14286	13	14	12.8571	359	120	1.4	2.66	0.526316	32.0111	37	11	97.3333	112.667	142.667	3.33333	1.06667	21.5	62.3333	246.333
G36	ZA-7	Normal	13	14	0	14	14	0	276	142	7.2	3.1	2.32258	38.3778	34.3333	11	92.6667	111.333	141.333	2.66667	0.4	21	59.3333	248.667
G37	241	Normal	13	14	0	14	14	0	250	134	3.2	2	1.6	52.2	28.5	12	85	113	141	2	0.4	19	56	342
G38	259	Normal	14	14	11.4286	15	14	0	235	166	11.5	3.63	3.16804	44.8	33	13.3333	87.6667	110.667	141.333	3.33333	1.06667	23.5	51	220.333
G39	366	Normal	14	14	0	14	14	0	268	102	6	2.47	2.42915	58.4889	34	13.1667	100.333	113.333	143	4.66667	1.73333	21	61.3333	389
G40	Chakwal-50	Normal	14	14	-2.85714	14	13	7.14286	310	93	3.2	2.13	1.50235	39.1567	33.3333	13.3333	99	110	140	3.33333	2.4	22.5	62	299.667
G41	Chakwal-86	Normal	13	14	7.14286	14	15	0	244	122	8.5	2.76	3.07971	58.3567	37.3333	10.3333	129.333	112.333	142.333	2.5	1.06667	18.5	53.6667	379.667
G42	Ujala-16	Normal	13	14	14.2857	14	13	0	241	147	10	3.11	3.21543	53.4889	30.6667	12	96.3333	113	143	3.66667	1.06667	20.5	56.3333	258.333
G43	Galaxy-13	Normal	14	14	-2.85714	15	13	0	229	127	9.7	2.69	3.60595	28.4667	35.6667	10.3333	92.6667	111.333	141.333	3.33333	1.73333	19.5	64.6667	298.5
G44	Lu-26	Normal	14	14	7.14286	14	13	0	375	131	3.2	3.13	1.02236	25	35.3333	12.6667	102	109.333	139.333	3.33333	1.06667	19	55.6667	413
G1	ZA-1	Drought	13	13	7.14286	13	13	0	258	133	7.8	3.6	2.388	19.8178	34.1667	12.6667	88.3333	101.667	131.667	3.33333	2.26667	22	48.6667	228
G2	A-1	Drought	14	14	14.2857	14	13	0	237	141	9.6	3.37	2.99355	21.84	34	12.75	91.6667	101.667	131.667	4	2.57	18.6667	55.3333	209.333
G3	A-18	Drought	14	14	14.2857	14	14	0	258	133	7.8	3.6	4.395	29.9289	24.6667	11.6667	91	99.3333	129.333	2.33333	1.76667	21.3333	48	201
G4	A128	Drought	14	14	21.4286	15	14	0	210	91	8.1	2.65	3.58269	15.3844	27.6667	12.6667	81	97	127	3	2	18.6667	44.3333	231
G5	F2-31	Drought	15	13	0	15	13	0	269	137	7.5	3.6	5.59239	29.4933	32.8333	12.5	94	99.3333	129.333	4	2.26667	20	59.3333	195.667
G6	B-1	Drought	14	13	-7.14286	13	14	7.14286	233	103	7.7	2.58	5.74152	16.1778	36	12.8333	99.6667	101.667	131.667	3.66667	2.66667	22.3333	60.6667	184.333
G7	B-2	Drought	14	13	7.14286	14	13	0	258	133	7.8	3.6	3.744	14.7778	35.1667	13.1667	96.6667	99.3333	129.333	3	1.66667	21	46.6667	315.333
G8	B-3	Drought	14	13	22.8571	14	14	0	261	113	6.5	2.74	5.11522	20.8911	35.3333	11.5	93.3333	99.3333	129.333	3.66667	2.63333	21.6667	69.3333	249.667
G9	B-4	Drought	14	13	0	13	13	0	258	133	7.8	3.6	3.16643	19.6	34.6667	11.5	91.3333	97	127	3	2.43333	19	63	219.333
G10	B-5	Drought	14	13	0	14	13	0	262	77	4.7	2.11	4.935	31.2278	35.1667	11.3333	87.6667	101.667	131.667	3.66667	3	19	83.6667	268.667
G11	B-6	Drought	15	14	14.2857	14	13	14.2857	261	113	6.5	2.74	16.4821	31.2667	34.3333	13.5	91.3333	99.3333	129.333	3.66667	2.93333	18.6667	72.6667	228.667
G12	B-7	Drought	14	13	20	15	13	0	258	133	7.8	2.6	12.2673	21.4356	35	10.8333	95	99.3333	129.333	3	2.33333	20	67.6667	254.667
G13	B-8	Drought	14	13	7.14286	14	14	7.14286	233	103	7.7	2.58	3.696	24.5	34	13.5	88.6667	103.667	133.667	3.33333	2.7	18.6667	50	213
G14	B-9	Drought	13	13	0	14	14	0	260	109	6.5	2.48	14.25	31.3289	35.3333	11.1667	91.3333	99.3333	129.333	2	2.53333	18.3333	60.3333	357
G15	B-10	Drought	13	13	0	14	13	0	258	133	7.8	3.6	3.12963	21.84	35	11.6667	102.667	101.333	131.333	3.66667	2.36667	18.3333	55.3333	368.667
G16	B-11	Drought	13	13	0	14	14	12.8571	309	110	3.7	2.39	1.75263	20.3	33.6667	13	88.6667	99.3333	129.333	3.66667	3.06667	17.3333	80.3333	240.667
G17	8	Drought	14	13	7.14286	13	14	7.14286	309	110	3.7	2.39	1.70769	25.9544	33.3333	12.8333	93.3333	99.3333	129.333	3.33333	2.8	17.3333	63	253.333
G18	Line-2	Drought	13	13	0	14	13	7.14286	295	115	4.8	2.57	1.75304	25.48	36.3333	11.8333	91	98.3333	128.333	3	2.46667	19.5	72.6667	326
G19	A-32	Drought	14	13	11.4286	14	14	7.14286	295	115	4.8	2.57	3.10054	18.3556	33.5	11.5	96.6667	101.667	131.667	5.66667	2.23333	21.3333	54	274
G20	A-42	Drought	14	13	0	14	14	7.14286	303	99	4	2.04	1.40619	20.8756	30.8333	12.5	91.3333	103	133	3.33333	2.73333	19.3333	78.6667	287.667
G21	A-46	Drought	14	13	18.5714	14	14	0	273	68	3.9	1.5	1.67354	42.35	33.1667	10.6667	93.3333	100.667	130.667	3	2.36667	19	71.3333	360.5
G22	A-53	Drought	14	14	7.14286	15	14	0	297	89	3.6	1.8	1.45227	24.8111	35.3333	12.8333	95.3333	101.333	131.333	2.33333	2	24	66.3333	217.667
G23	A-69	Drought	14	13	0	14	14	7.14286	284	104	4.7	2.04	3.03595	12.95	34.6667	10.6667	108	100.667	130.667	2	1.73333	19.6667	52.3333	215.333
G24	A-85	Drought	14	14	7.14286	13	14	14.2857	328	47	1.3	1.08	0.457407	18.8222	30.6667	11.3333	88.6667	99	129	2	1.66667	17.3333	44	170.333
G25	A-97	Drought	13	13	14.2857	14	13	0	325	89	2.5	1.82	0.913793	23.45	37.6667	9.16667	86.6667	101.667	131.667	4	2.83333	18.3333	47.6667	324.667
G26	A-122	Drought	14	13	0	14	14	7.14286	336	100	1.9	2.19	1.2273	26.4756	34.3333	11.8333	93.3333	101.667	131.667	2	1.86667	18.3333	64	188.333
G27	A-130	Drought	14	13	0	13	13	14.2857	310	93	3.2	2.13	1.01009	28.8789	32.3333	11.1667	91	97	127	3.33333	1.93333	19	53	246.333
G28	A-131	Drought	14	13	0	14	14	14.2857	294	76	3.3	1.85	1.3585	40.95	34.6667	14.6667	99	101.667	131.667	3.66667	2.86667	24	59	158
G29	F2-37	Drought	14	13	7.14286	13	13	0	311	89	3.2	2	1.05739	24.6711	37.1667	12.5	94.6667	101.667	131.667	2.33333	2.23333	20	59.3333	207.333
G30	F2-105	Drought	14	13	7.14286	14	14	0	283	97	4.7	2.28	1.55304	21.07	39.1667	12.8333	97	101.667	131.667	2.33333	2	18.3333	57.3333	165
G31	F2-109	Drought	14	13	0	14	13	0	268	74	4.7	1.56	2.9375	16.6056	35	11.5	97.6667	101.667	131.667	2	1.96667	18.6667	46.6667	164
G32	F2-122	Drought	14	14	0	14	14	0	325	89	2.5	1.82	0.913793	18.48	40	11.1667	92	99.3333	129.333	3.33333	1.3	19	46	289.667
G33	F2-149	Drought	14	14	7.14286	15	13	0	281	77	4.2	1.53	1.53517	18.0444	32	12.3333	83.6667	99.3333	129.333	2.66667	2.66667	20.6667	75.3333	329
G34	F2-161	Drought	14	14	7.14286	14	14	0	330	57	1.5	1.33	0.645833	13.5956	32	10.5	81.6667	104	134	2	1.56667	18	31.6667	199.333
G35	F2-178	Drought	14	14	7.14286	14	14	0	276	142	7.2	3.1	13.68	12.74	34.6667	9.83333	100.333	99.3333	129.333	4	1.9	21.3333	48.6667	230.333
G36	ZA-7	Drought	13	13	7.14286	14	15	0	359	120	1.4	2.66	0.602778	21	32.8333	9.16667	91.3333	101.667	131.667	2	2.06667	19.6667	58	272
G37	241	Drought	13	14	7.14286	14	14	0	230	74	6.5	1.69	4.0625	9.1	33	13	86	104	134	3	2.2	14	67	322
G38	259	Drought	14	13	7.14286	14	14	0	310	93	3.2	2.13	1.01009	17.7256	35.3333	11.6667	94	99.3333	129.333	3.33333	1.73333	17.3333	45	220.667
G39	366	Drought	15	15	0	15	14	0	294	76	3.3	1.85	1.3585	25.4178	35.6667	12.6667	99	101.667	131.667	4.66667	3.96667	20.6667	87.3333	315.333
G40	Chakwal-50	Drought	14	14	0	14	14	0	308	51	1.8	1.13	1.19812	17.6944	36	11.3333	107.333	104	134	4.33333	2.93333	18	66.3333	367.5
G41	Chakwal-86	Drought	13	14	0	14	14	0	309	83	3.2	1.67	1.03906	21.7	33.8333	11	116.333	99.3333	129.333	2.33333	1.63333	19.6667	45.3333	294
G42	Ujala-16	Drought	14	13	0	13	13	0	346	87	1.6	1.71	0.4976	20.3933	35.5	12	86	101.667	131.667	3.66667	2.45	18.6667	63	260
G43	Galaxy-13	Drought	14	14	0	14	14	0	338	103	2.2	2.13	0.610103	16.6056	34.8333	12	95	101	131	4	2.5	20.6667	66	225.667
G44	Lu-26	Drought	14	13	0	13	14	0	241	147	4.2	3.11	4.10812	16.8	35.6667	10.3333	94	99.3333	129.333	4.33333	2.9	19.3333	65	264.667
